# Supplementary material for: Not every sperm counts: Male fertility in solitary bees, Osmia cornuta
Source: PLoS One. 2019 Mar 28;14(3):e0214597. doi: 10.1371/journal.pone.0214597 (PMC6440592; doi:10.1371/journal.pone.0214597)
Supplement: S1 Table — (XLSX) [file pone.0214597.s002.xlsx]

## Sheet: S1 Table
						Percentiles
	Variable	Treatment	Sample Size	Mean	S.D.	Min.	0.05	0.25	Median	0.75	0.95	Max.
Cocoon Traits
	Length [mm]	Female	98	12.67	0.59	10.82	11.48	12.43	12.7	13.07	13.5	13.77
		Male	93	11.51	0.98	7.66	9.84	10.97	11.62	12.16	12.64	13.65
	Mass [mg]	Female	98	143.08	21.43	79.1	96.2	133	146.35	156.1	174.5	193.3
		Male	93	106.43	28.41	30.1	59.4	87.9	108.8	127.4	149.4	166.5
Body Mass
	Mass [mg]	Female	83	115.95	14.01	85.5	90.8	107.45	116.45	126.55	139.4	144.7
		Male	108	70.47	25.46	19	32	49	72.9	90.7	107.4	126.1
Cage Assessment
	Body mass [mg]	T0	34	87.76	6.06	33.9	35.14	64.1	84.9	107.4	139.76	141.8
		Laboratory	36	86.63	3.21	54.9	56.23	73.35	87	98.4	126.61	127.8
		Semi-field	36	82.82	3.19	50.5	52	72.6	81.1	98	114.02	122.9
	Post cage mass [mg]	Laboratory	35	78.03	19.06	46	46	62.85	74	97	111	119
		Semi-field	33	56.13	12.44	33	34	46	57	65	76	84
	Mass loss [mg]	Laboratory	35	5.92	3.72	-74	-41.12	-9.92	11.3	18	31.34	31.4
		Semi-field	33	26.69	2.03	-2.5	5.24	20	25.5	36.1	45.86	47
	Sperm quantity [thousands]	T0	34	146765	92816.2	6000	10000	16000	156000	208000	284000	414000
		Laboratory	35	190812	80462.9	54000	84000	98000	181000	250000	324000	500000
		Semi-field	33	199533	71254.1	76000	88000	150000	188000	302000	320000	360000
	Sperm viability [%]	T0	34	64.76	16.79	12.5	41.66	56.45	65.11	78.23	89.11	100
		Laboratory	35	64.39	22.96	0	19.66	49.58	71.01	79.68	92.3	98.022
		Semi-field	33	58.73	21.84	8.39	29.1	37.35	60.46	78.97	87.97	91.33
	Total living sperm [thousands]	T0	34	98044.6	68690.4	750	4375	42887.5	93888.1	133990	264566	284000
		Laboratory	35	124274	75784.8	0	31859.9	77509.9	109427	185295	250608	380439
		Semi-field	33	119202	71864.8	20143.9	35548.7	60857.8	107867	150387	281511	284305
