# Supplementary material for: Not every sperm counts: Male fertility in solitary bees, Osmia cornuta
Source: PLoS One. 2019 Mar 28;14(3):e0214597. doi: 10.1371/journal.pone.0214597 (PMC6440592; doi:10.1371/journal.pone.0214597)
Supplement: S2 Table — Not available data is represented as N.A. (XLSX) [file pone.0214597.s003.xlsx]

## Sheet: S2 Table
		Species	Common name	Mating strategy	Degree of eusociality	Sperm quantity [millions]	Sperm viability [%]	Reference(s)
		Apis mellifera	Western honeybee	polyandrous	highly eusocial	2.3 - 30.3	> 90	[19-22,28]
		Melipona beecheii	Stingless bee	monandrous	highly eusocial	~ 2.3	N.A.	[76]
		Scaptotrigona aff. depilis	Stingless bee	monandrous	highly eusocial	~ 1,5	52 - 87	[107]
		Bombus terrestris	Buff-tailed bumblebee	monandrous	primitively eusocial	0.004 - 0.23	> 90	[27,70,72]
		Osmia cornuta	European orchard bee	monandrous	solitary	~ 0.175	~ 65	This study
	107	Meneses HM, Koffler S, Freitas BM, Imperatriz-Fonseca VL, Jaffé R. Assessing sperm quality in stingless bees (Hymenoptera: Apidae). Sociobiol. 2014, 61: 517-522. doi:10.13102/sociobiology.v61i4.517-522
